# Supplementary material for: Food and Nutrient Intake and Nutrient Sources in 1-Year-Old Infants in Finland: A Cross-Sectional Analysis
Source: Nutrients. 2017 Dec 1;9(12):1309. doi: 10.3390/nu9121309 (PMC5748759; doi:10.3390/nu9121309)
Supplement: Supplementary file 1 [file nutrients-09-01309-s001.zip]

Archive with 2 entries (2 files):
- Supplemental Table S1.docx
- Supplemental Table S2.docx
